# Supplementary material for: Micronutrient Status in Adult Crohn’s Disease during Clinical Remission: A Systematic Review
Source: Nutrients. 2023 Nov 14;15(22):4777. doi: 10.3390/nu15224777 (PMC10674454; doi:10.3390/nu15224777)
Supplement: Supplementary file 1 [file nutrients-15-04777-s001.zip]

Archive with 1 entries (1 files):
- nutrients-2683590-supplementary.pdf
